# Supplementary material for: Structural Comparison of Human Mammalian Ste20-Like Kinases
Source: PLoS One. 2010 Aug 6;5(8):e11905. doi: 10.1371/journal.pone.0011905 (PMC2920948; doi:10.1371/journal.pone.0011905)
Supplement: Datapack S1 — Standalone iSee datapack - contains the enhanced version of this article for use offline. This file can be opened using free software available for download at http://www.molsoft.com/icm_browser.html. (ICB) [file pone.0011905.s001.icb]

Archive with 1 entries (1 files):
- pone.0011905.icb
